# Supplementary material for: ArcS from Thermococcus kodakarensis transfers L-lysine to preQ0 nucleoside derivatives as minimum substrate RNAs
Source: J Biol Chem. 2024 Jun 27;300(8):107505. doi: 10.1016/j.jbc.2024.107505 (PMC11298593; doi:10.1016/j.jbc.2024.107505)
Supplement: Supporting Table [file mmc1.xlsx]

## Sheet: Sheet1
tRNA species	sequence(5'->3')	Forward oligo (5' -> 3')	Reverse oligo (5' -> 3')
Thermococcus_kodakarensis_KOD1_tRNA-Ala-CGC	GGGCCGGUAGCUCAGCCUGGUAUGAGCGCCGCCCUCGCAAGGCGGAGGCCGCGGGUUCAAAUCCCGCCCGGUCCACCA	GCCTAATACGACTCACTATAGGGCCGGTAGCTCAGCCTGGTATGAGCGC	TGGTGGACCGGGCGGGATTTGAACCCGCGGCCTCCGCCTTGCGAGGGCGGCGCTCATACCAGGCTGAGCTACCGGC
Thermococcus_kodakarensis_KOD1_tRNA-Ala-GGC	GGGCCGGUAGCUCAGCCUGGUAUGAGCGCCGCCUUGGCAAGGCGGAGGCCCCGGGUUCAAAUCCCGGCCGGUCCACCA	GCCTAATACGACTCACTATAGGGCCGGTAGCTCAGCCTGGTATGAGCGC	TGGTGGACCGGCCGGGATTTGAACCCGGGGCCTCCGCCTTGCCAAGGCGGCGCTCATACCAGGCTGAGCTACCGGC
Thermococcus_kodakarensis_KOD1_tRNA-Ala-TGC	GGGCCGGUAGCUCAGCCUGGGAGAGCGUCGGCUUUGCAAGCCGAAGGCCCCGGGUUCGAAUCCCGGCCGGUCCACCA	GCCTAATACGACTCACTATAGGGCCGGTAGCTCAGCCTGGGAGAGCGTCG	TGGTGGACCGGCCGGGATTCGAACCCGGGGCCTTCGGCTTGCAAAGCCGACGCTCTCCCAGGCTGAGCTACCG
Thermococcus_kodakarensis_KOD1_tRNA-Arg-CCG	GGGCCGGUGGCCUAGUCUGGACGGGGCGUCGGCCUCCGGAGCCGAAGGUCGCGGGUUCGAAUCCCGCCCGGCCCGCCA	GCCTAATACGACTCACTATAGGGCCGGTGGCCTAGTCTGGACGGGGCGTCGGCCTCCGGAGCCGAAGGTCGCGGGTTCGAATCCCGCC	TGGCGGGCCGGGCGGGATTCGAACCCGCGACCTTCGG
Thermococcus_kodakarensis_KOD1_tRNA-Arg-CCT	GGACCGGUAGCCUAGCCAGGAUAGGGCGGCGGCCUCCUAAGCCGCAGGUCCGGGGUUCGAAGCCCCGCCGGUCCGCCA	GCCTAATACGACTCACTATAGGACCGGTAGCCTAGCCAGGATAGGGCGGCGGCC	TGGCGGACCGGCGGGGCTTCGAACCCCGGACCTGCGGCTTAGGAGGCCGCCGCCCTATCCTGGCTAGGC
Thermococcus_kodakarensis_KOD1_tRNA-Arg-GCG	GCCCCGGUGGCCUAGUCUGGAUAGGGCGCGAGGCUGCGGACCUCGAGGUCCGGGGUUCAAAUCCCCGCCGGGGCGCCA	GCCTAATACGACTCACTATAGCCCCGGTGGCCTAGTCTGGATAGGGCGCGAGGCTGCGGACCTCGAGGTCCGG	TGGCGCCCCGGCGGGGATTTGAACCCCGGACCTCGAGGTCCGCAGCCTCG
Thermococcus_kodakarensis_KOD1_tRNA-Arg-TCG	GGGCCGGUGGCCUAGUCUGGACGGGGCGUCGGCCUUCGGAGCCGAAGGUCCCGGGUUCAAAUCCCGGCCGGCCCGCCA	GCCTAATACGACTCACTATAGGGCCGGTGGCCTAGTCTGGACGGGGCGTCGGCCTTCGGAGCCGAAGGTCCCGGGTTCAAATCCCG	TGGCGGGCCGGCCGGGATTTGAACCCGGGACCTTCGGCTC
Thermococcus_kodakarensis_KOD1_tRNA-Arg-TCT	GGGCCCGUAGCCUAGCAGGAUAGGGCGCCGGCCUUCUAAGCCGGAGGUCGCGGGUUCGAAUCCCGCCGGGCCCGCCA	GCCTAATACGACTCACTATAGGGCCCGTAGCCTAGCAGGATAGGGCGCCGGCCTTCTAAGCCGGAGGTCGCGGGTTC	TGGCGGGCCCGGCGGGATTCGAACCCGCGACCTCCGGCTTAGAAGGC
Thermococcus_kodakarensis_KOD1_tRNA-Asn-GTT	GCCGCCGUAGCUUAGUUGGUAGAGCGCCGGACUGUUAAUCCGGCGGUCCCCGGUUCGAAUCCGGGCGGCGGCGCCA	GCCTAATACGACTCACTATAGCCGCCGTAGCTTAGTTGGTAGAGCGCCGGACTG	TGGCGCCGCCGCCCGGATTCGAACCGGGGACCGCCGGATTAACAGTCCGGCGCTCTACCAACTAAGCTACG
Thermococcus_kodakarensis_KOD1_tRNA-Asp-GTC	GCCCGGGUGGUGUAGCCCGGCCCAUCAUACGGGACUGUCACUCCCGUGACCCGGGUUCAAAUCCCGGCCCGGGCGCCA	GCCTAATACGACTCACTATAGCCCGGGTGGTGTAGCCCGGCCCATCATACGGGACTGTCACTCCCGTGACCCGGGTTCAAATCCCGGCCC	TGGCGCCCGGGCCGGGATTTGAACCCGGGTCACGG
Thermococcus_kodakarensis_KOD1_tRNA-Cys-GCA	GCCGGGAUAGCCUAGAGGCGAGGCGAGGGACUGCAGAUCCCUUUCACCCGGGUUCAAAUCCCGGUCCCGGCUCCA	GCCTAATACGACTCACTATAGCCGGGATAGCCTAGAGGCGAGGCGAGGGACTGCAGATCCCTTTCACCCGGGTTCAAATCCCGGTCC	TGGAGCCGGGACCGGGATTTGAACCCGGGTGAAAGGG
Thermococcus_kodakarensis_KOD1_pre-tRNA-Gln-CTG	GGGAGACCACAACGGUUUCCCUCUAGAAGCCCCGUGGUGUAGCGGCCAAGCAUGCGGGACUCUGGAUCCCGCGACCGGGGUUCGAAUCCCCGCGGGGCUACCA	GCCTAATACGACTCACTATAGGGAGACCACAACGGTTTCCCTCTAGAAGCCCCGTGGTGTAGCGGCCAAGCATGCGGGACTCTGGATCCCGCGACCGG	TGGTAGCCCCGCGGGGATTCGAACCCCGGTCGCGGGATCCAGAGTCCCGC
Thermococcus_kodakarensis_KOD1_pre-tRNA-Gln-TTG	GGGAGACCACAACGGUUUCCCUCUAGAAGCCCCGUGGUGUAGCGGCCAAGCAUGCGGGACUUUGGAUCCCGCGACCCGGGUUCGAAUCCCGGCGGGGCUACCA	GCCTAATACGACTCACTATAGGGAGACCACAACGGTTTCCCTCTAGAAGCCCCGTGGTGTAGCGGCCAAGCATGCGGGAC	TGGTAGCCCCGCCGGGATTCGAACCCGGGTCGCGGGATCCAAAGTCCCGCATGCTTGGCCGCTACACCACG
Thermococcus_kodakarensis_KOD1_tRNA-Glu-CTC	GCCCCGGUGGUGUAGCCCGGUCAAUCAUGCGGGACUCUCGAUCCCGCGACCCGGGUUCAAAUCCCGGCCGGGGCACCA	GCCTAATACGACTCACTATAGCCCCGGTGGTGTAGCCCGGTCAATCATGCGGGACTCTCGATCCCG	TGGTGCCCCGGCCGGGATTTGAACCCGGGTCGCGGGATCGAGAGTCCCGCATGATTGACCG
Thermococcus_kodakarensis_KOD1_tRNA-Glu-TTC	GCCCCGGUGGUGUAGCCCGGUCAAACAUGCGGGCCUUUCGAGCCCGCGCCCCGGGUUCAAAUCCCGGCCGGGGCACCA	GCCTAATACGACTCACTATAGCCCCGGTGGTGTAGCCCGGTCAAACATGCGGGCCTTTCGAGCC	TGGTGCCCCGGCCGGGATTTGAACCCGGGGCGCGGGCTCGAAAGGCCCGCATGTTTGACCGG
Thermococcus_kodakarensis_KOD1_tRNA-Gly-CCC	GCGGUGGUAGUCUAGCCUGGUCUAGGACACCGGCCUCCCAAGCCGGUAACCCGGGUUCAAAUCCCGGCCACCGCACCA	GCCTAATACGACTCACTATAGCGGTGGTAGTCTAGCCTGGTCTAGGACACCGGCCTCC	TGGTGCGGTGGCCGGGATTTGAACCCGGGTTACCGGCTTGGGAGGCCGGTGTCCTAGACCAGGCTAG
Thermococcus_kodakarensis_KOD1_tRNA-Gly-GCC	GCGGUGGUAGUCUAGCCUGGCUAGGACAGCGGCCUGCCACGCCGCUGGCCCGGGUUCAAAUCCCGGCCACCGCACCA	GCCTAATACGACTCACTATAGCGGTGGTAGTCTAGCCTGGCTAGGACAGCGGCCTGCCACGCCG	TGGTGCGGTGGCCGGGATTTGAACCCGGGCCAGCGGCGTGGCAGGCCGCTGTCCTAG
Thermococcus_kodakarensis_KOD1_tRNA-Gly-TCC	GCGGUGGUAGUCUAGCCUGGUCUAGGACACCGGCCUUCCAAGCCGGUGACCCGGGUUCAAAUCCCGGCCACCGCACCA	GCCTAATACGACTCACTATAGCGGTGGTAGTCTAGCCTGGTCTAGGACACC	TGGTGCGGTGGCCGGGATTTGAACCCGGGTCACCGGCTTGGAAGGCCGGTGTCCTAGACCAGGCTAGACTACCACCG
Thermococcus_kodakarensis_KOD1_tRNA-His-GTG	GCCGGGGUGGUGUAGCCUGGUUAGCACAGGGGACUGUGGAUCCCCUAGCCCGGGUUCAAAUCCCGGCCCCGGCCCCA	GCCTAATACGACTCACTATAGCCGGGGTGGTGTAGCCTGGTTAGCACAGGGGACTGTGGATCCCCTAGCCCGGGTTCAAATCCC	TGGGGCCGGGGCCGGGATTTGAACCCGGGCTAGGGGATCCAC
Thermococcus_kodakarensis_KOD1_tRNA-Ile-GAT	GGGCCCGUGGCUCAGCCUGGUCAGAGCGCCCGCCUGAUAAGCGGGAGGUCCGGGGUUCGAAGCCCCGCGGGCCCACCA	GCCTAATACGACTCACTATAGGGCCCGTGGCTCAGCCTGGTCAGAGCGC	TGGTGGGCCCGCGGGGCTTCGAACCCCGGACCTCCCGCTTATCAGGCGGGCGCTCTGACCAGGCTGAGCCACGG
Thermococcus_kodakarensis_KOD1_tRNA-Ile2-CAT	GGGCCCGUAGCUCAGCCUGGUCAGAGCGCGCGGCUCAUAACCGCGUGGUCGGGGGUUCAAAGCCCCCCGGGCCCACCA	GCCTAATACGACTCACTATAGGGCCCGTAGCTCAGCCTGGTCAGAGCG	TGGTGGGCCCGGGGGGCTTTGAACCCCCGACCACGCGGTTATGAGCCGCGCGCTCTGACCAGGCTGAGCTACGGGC
Thermococcus_kodakarensis_KOD1_tRNA-Leu-CAA	GCGGGGGUUGCCGAGCCUGGUCAAAGGCGGUGGACUCAAGAUCCACUCCCGCAGGGGUUCCGGGGUUCAAAUCCCCGCCCCCGCACCA	GCCTAATACGACTCACTATAGCGGGGGTTGCCGAGCCTGGTCAAAGG	TGGTGCGGGGGCGGGGATTTGAACCCCGGAACCCCTGCGGGAGTGGATCTTGAGTCCACCGCCTTTGACCAGGCTCGGCAACCCCCG
Thermococcus_kodakarensis_KOD1_tRNA-Leu-CAG	GCGGGGGUAGCCGAGCCUGGCCAAAGGCGCGGGAUUCAGGGUCCCGUCCCGCAGGGGUUCCGGGGUUCAAAUCCCCGCCCCCGCACCA	GCCTAATACGACTCACTATAGCGGGGGTAGCCGAGCCTGGCCAAAGG	TGGTGCGGGGGCGGGGATTTGAACCCCGGAACCCCTGCGGGACGGGACCCTGAATCCCGCGCCTTTGGCCAGGCTCGGCTACCCCC
Thermococcus_kodakarensis_KOD1_tRNA-Leu-GAG	GCGGGGGUUGCCGAGCCUGGUCAAAGGCGCGGGAUUGAGGGUCCCGUCCCGCAGGGGUUCCGGGGUUCAAAUCCCCGCCCCCGCACCA	GCCTAATACGACTCACTATAGCGGGGGTTGCCGAGCCTGGTCAAAGG	TGGTGCGGGGGCGGGGATTTGAACCCCGGAACCCCTGCGGGACGGGACCCTCAATCCCGCGCCTTTGACCAGGCTCGGCAACCCCCG
Thermococcus_kodakarensis_KOD1_tRNA-Leu	GCGGGGGUGCCCGAGCCUGGCCAAAGGGGGCGGACUUAAGAUCCGCUGCCGUAGGGCUGCGCGGGUUCGAAUCCCGUCCCCCGCACCA	GCCTAATACGACTCACTATAGCGGGGGTGCCCGAGCCTGGCCAAAGGGGGCGGACTTAAGATCCGCTGCCGTAGGGCTGC	TGGTGCGGGGGACGGGATTCGAACCCGCGCAGCCCTACGGCAGCGGATCTTAAGTCC
Thermococcus_kodakarensis_KOD1_tRNA-Leu-TAG	GCGGGGGUAGCCGAGCCUGGCCAAAGGCGCGGGAUUUAGGGUCCCGUCCCGCAGGGGUUCCGGGGUUCAAAUCCCCGCCCCCGCACCA	GCCTAATACGACTCACTATAGCGGGGGTAGCCGAGCCTGGCCAAAGG	TGGTGCGGGGGCGGGGATTTGAACCCCGGAACCCCTGCGGGACGGGACCCTAAATCCCGCGCCTTTGGCCAGGCTCGGCTACCCCC
Thermococcus_kodakarensis_KOD1_tRNA-Lys-CTT	GGGCCGGUAGCUUAGCCUGGUUAGAGCGGCGGACUCUUAAUCCGCAGGUCGGGGGUUCGAAUCCCCCCCGGCCCGCCA	GCCTAATACGACTCACTATAGGGCCGGTAGCTTAGCCTGGTTAGAGCGG	TGGCGGGCCGGGGGGGATTCGAACCCCCGACCTGCGGATTAAGAGTCCGCCGCTCTAACCAGGCTAAGCTACCGGCC
Thermococcus_kodakarensis_KOD1_tRNA-Lys-TTT	GGGCCGGUAGCUCAGCCUGGUUAGAGCGCGGGGCUUUUAACCCCGUGGCCGCGGGUUCGAAUCCCGCCCGGCCCGCCA	GCCTAATACGACTCACTATAGGGCCGGTAGCTCAGCCTGGTTAGAGCGCG	TGGCGGGCCGGGCGGGATTCGAACCCGCGGCCACGGGGTTAAAAGCCCCGCGCTCTAACCAGGCTGAGCTACCGG
Thermococcus_kodakarensis_KOD1_tRNA-Met-CAT	GCCGGGGUAGCUUAGCCUGGUCAGAGCGCUCGGCUCAUAACCGAGAGGUCCGGGGUUCAAAGCCCCGCCCCGGCACCA	GCCTAATACGACTCACTATAGCCGGGGTAGCTTAGCCTGGTCAGAGCGCTCGGCTCATAACCGAGAGGTCCGGGG	TGGTGCCGGGGCGGGGCTTTGAACCCCGGACCTCTCGGTTATGAGCCGAG
Thermococcus_kodakarensis_KOD1_tRNA-Phe-GAA	GGGGCGGUAGCUCAGCCUGGGAGAGCGCCGGACUGAAGAUCCGGGUGUCGGGGGUUCAAAUCCCCCUCGCCCCACCA	GCCTAATACGACTCACTATAGGGGCGGTAGCTCAGCCTGGGAGAGCGCCGGACTGAAGATCCGGGTGTCGGGG	TGGTGGGGCGAGGGGGATTTGAACCCCCGACACCCGGATCTTCAGTCCGGC
Thermococcus_kodakarensis_KOD1_tRNA-Pro-CGG	GGGGCCGUGGGGUAGCUUGGUCUAUCCUUCCGGCUUCGGGAGCCGGAGACCCGAGUUCAAAUCUCGGCGGCCCCACCA	GCCTAATACGACTCACTATAGGGGCCGTGGGGTAGCTTGGTCTATCCTTCCGGCTTCGGGAGC	TGGTGGGGCCGCCGAGATTTGAACTCGGGTCTCCGGCTCCCGAAGCCGGAAGGATAGACCAAG
Thermococcus_kodakarensis_KOD1_tRNA-Pro-GGG	GGGGCCGUGGGGUAGCUUGGUCUAUCCUCCCGGCUUGGGGUGCCGGAGACCCGGGUUCAAAUCCCGGCGGCCCCACCA	GCCTAATACGACTCACTATAGGGGCCGTGGGGTAGCTTGGTCTATCCTCCCGGCTTGGGGTGCCGGAGACCCGGGTTCAAATCCCGG	TGGTGGGGCCGCCGGGATTTGAACCCGGGTCTCCGGCAC
Thermococcus_kodakarensis_KOD1_tRNA-Pro-TGG	GGGGCCGUGGGGUAGCUUGGUCUAUCCUGCGGGCUUUGGGAGCCCGUGACCCGGGUUCAAAUCCCGGCGGCCCCACCA	GCCTAATACGACTCACTATAGGGGCCGTGGGGTAGCTTGGTCTATCCTGCGGGCTTTGGGAGCCCGTGACCCGGGTTCAAATC	TGGTGGGGCCGCCGGGATTTGAACCCGGGTCACGGGCTCCCAAAG
Thermococcus_kodakarensis_KOD1_tRNA-Ser-CGA	GCCGGGGUAGCCUAGCCUGGGAAGGCGCGGGACUCGAGAUCCCGUGGGCGUCCGCCCACCAGGGUUCAAAUCCCUGCCCCGGCGCCA	GCCTAATACGACTCACTATAGCCGGGGTAGCCTAGCCTGGGAAGGCGCGGGACTCGAGATCCCGTGGGCGTCCGCCCACCAGGGTTCAAATCCCTG	TGGCGCCGGGGCAGGGATTTGAACCCTGGTGGGCGGACG
Thermococcus_kodakarensis_KOD1_tRNA-Ser-GCT	GCCGCGGUAGCCUAGCCUGGUAGGGCGCCGGCCUGCUAAGCCGGUGGGCGGUGCCCACCGGGGUUCAAAUCCCCGCCGCGGCGCCA	GCCTAATACGACTCACTATAGCCGCGGTAGCCTAGCCTGGTAGGGCGCCGGCCTGCTAAGCCGGTGGGCGGTG	TGGCGCCGCGGCGGGGATTTGAACCCCGGTGGGCACCGCCCACCGGCTTAGCAGGCCG
Thermococcus_kodakarensis_KOD1_tRNA-Ser-GGA	GCCGGGGUAGCCUAGCCUGGGAAGGCGCGGGCCUGGAGAGUCCGUGGGCGUUUGCCCGCCAGGGUUCAAAUCCCUGCCCCGGCGCCA	GCCTAATACGACTCACTATAGCCGGGGTAGCCTAGCCTGGGAAGGCGCGGGCCTGGAGAGTCCGTGGGCGTTTG	TGGCGCCGGGGCAGGGATTTGAACCCTGGCGGGCAAACGCCCACGGACTCTCCAGGCCCG
Thermococcus_kodakarensis_KOD1_tRNA-Ser-TGA	GCCGGGAUCGCCUAGCCUGGGAUGGCGCGGGCCUUGAGAGCCCGUGGCCGUAUGGCCACCGGGGUUCAAAUCCCCGUCCCGGCGCCA	GCCTAATACGACTCACTATAGCCGGGATCGCCTAGCCTGGGATGGCGCGGGCCTTGAGAGCCCGTGGCCGTATGGCCACCGGGGTTCAAATCC	TGGCGCCGGGACGGGGATTTGAACCCCGGTGGCCATACGGCCAC
Thermococcus_kodakarensis_KOD1_tRNA-Thr-CGT	GCCGGGGUAGCCUAGCUCGGCAGGGCGGCGGACUCGUAAUCCGCAGGUCCCGGGUUCAAAUCCCGGUCCCGGCUCCA	GCCTAATACGACTCACTATAGCCGGGGTAGCCTAGCTCGGCAGGGCGGCG	TGGAGCCGGGACCGGGATTTGAACCCGGGACCTGCGGATTACGAGTCCGCCGCCCTGCCGAGCTAGGCTAC
Thermococcus_kodakarensis_KOD1_tRNA-Thr-GGT	GCCCCGGUGGCUCAGCCUGGUGGAGCGGCCGCUUGGUAAGCGGCAGGUCGCGGGUUCAAACCCCGCCCGGGGCUCCA	GCCTAATACGACTCACTATAGCCCCGGTGGCTCAGCCTGGTGGAGCGGCCGCTTGGTAAGCGGCAGGTCGCGGGTTCAAACCCCG	TGGAGCCCCGGGCGGGGTTTGAACCCGCGACCTGCCGC
Thermococcus_kodakarensis_KOD1_tRNA-Thr-TGT	GCCCCGGUAGCCUAGCCUGGCGGGGCGGCGGACUUGUAAUCCGCAGGUCGCGGGUUCAAAUCCCGCCCGGGGCUCCA	GCCTAATACGACTCACTATAGCCCCGGTAGCCTAGCCTGGCGGGGCGGCGGACTTGTAATCCGCAGGTCGCGGGTTCAAATCC	TGGAGCCCCGGGCGGGATTTGAACCCGCGACCTGCGGATTACAAG
Thermococcus_kodakarensis_KOD1_tRNA-Trp-CCA	GGGGGCGUGGUGUAGCCUGGUCCAUCAUCGCGGGCUCCAGACCCGCGGACCGGGGUUCAAAUCCCCGCGCCCCCACCA	GCCTAATACGACTCACTATAGGGGGCGTGGTGTAGCCTGGTCCATCATCGCGGGCTCCAGACCCG	TGGTGGGGGCGCGGGGATTTGAACCCCGGTCCGCGGGTCTGGAGCCCGCGATGATGGACC
Thermococcus_kodakarensis_KOD1_tRNA-Tyr-GTA	CCCGCGGUAGCCUAGCCUGGGAGUGGCGGCGGACUGUAGAUCCGCAGGUCCCCGGUUCAAAUCCGGGCCGCGGGACCA	GCCTAATACGACTCACTATACCCGCGGTAGCCTAGCCTGGGAGTGGCGGCG	TGGTCCCGCGGCCCGGATTTGAACCGGGGACCTGCGGATCTACAGTCCGCCGCCACTCCCAGGCTAGGCTAC
Thermococcus_kodakarensis_KOD1_tRNA-Val-CAC	GGGCCCGUGGUCUAGACUGGUUAUGACGCCGCCCUCACACGGCGGAGGUCCGGGGUUCGAAUCCCCGCGGGCCCACCA	GCCTAATACGACTCACTATAGGGCCCGTGGTCTAGACTGGTTATGACGCCGC	TGGTGGGCCCGCGGGGATTCGAACCCCGGACCTCCGCCGTGTGAGGGCGGCGTCATAACCAGTCTAGACCACGGG
Thermococcus_kodakarensis_KOD1_tRNA-Val-GAC	GGGCCCGUGGUCUAGACUGGUUAUGACGCCACCCUGACAAGGUGGAGGUCCGGGGUUCGAAUCCCCGCGGGCCCACCA	GCCTAATACGACTCACTATAGGGCCCGTGGTCTAGACTGGTTATGACGCCACCC	TGGTGGGCCCGCGGGGATTCGAACCCCGGACCTCCACCTTGTCAGGGTGGCGTCATAACCAGTCTAGACCACGGG
Thermococcus_kodakarensis_KOD1_tRNA-Val-TAC	GGGCCCGUGGUCUAGAUGGUUAUGACGCCACCCUUACAAGGUGGAGGUCCGGGGUUCGAAUCCCCGCGGGCCCACCA	GCCTAATACGACTCACTATAGGGCCCGTGGTCTAGATGGTTATGACGCCACCC	TGGTGGGCCCGCGGGGATTCGAACCCCGGACCTCCACCTTGTAAGGGTGGCGTCATAACCATCTAGACCACGGG
Thermococcus_kodakarensis_KOD1_pre-tRNA-iMet-CAT	GGGAGACCACAACGGUUUCCCUCUAGAAGCGGGGUGGGGCAGCUAGGAGUGCCCGCCGGGCUCAUAACCCGGAGGUCCGAGGUUCAAAUCCUCGCCCCGCUACCA	GCCTAATACGACTCACTATAGGGAGACCACAACGGTTTCCCTCTAGAAGCGGGGTGGGGCAGCTAGGAGTGCCCGCCGGGCTCATAACCCGG	TGGTAGCGGGGCGAGGATTTGAACCTCGGACCTCCGGGTTATGAGCCCGGCGGGCACTC
Haloferax_volcanii_DS2_tRNA_Ala-CGC	GGGCUCGUAGAUCAGUGGCAGAUCGCUUCCUUCGCAAGGAAGAGGCCCGGGGUUCAAAUCCCCGCGAGUCCA	GCCTAATACGACTCACTATAGGGCTCGTAGATCAGTGGCAGATCGCTTCC	TGGTGGACTCGCGGGGATTTGAACCCCGGGCCTCTTCCTTGCGAAGGAAGCGATCTGCCACTGATCTACGAGCC
Haloferax_volcanii_DS3_tRNA_Arg-GCG	GUCCUGAUAGGGUAGUGGACUAUCCUCCUGGCUUGCGGAGCCAGGGACCGGAGUUCAAAUCUCCGUCAGGACG	GCCTAATACGACTCACTATAGTCCTGATAGGGTAGTGGACTATCCTCCTGGCTTGCGGAGCCAGGGACCGGAGTTC	TGGCGTCCTGACGGAGATTTGAACTCCGGTCCCTGGCTCCGCAAGC
Haloferax_volcanii_DS4_tRNA_Asp-GUC	GCCCGGGUGGUGUAGUGGCCCAUCAUACGACCCUGUCACGGUCGUGACGCGGGUUCAAAUCCCGCCUCGGGCG	GCCTAATACGACTCACTATAGCCCGGGTGGTGTAGTGGCCCATCATACGACCCTGTCACGGTCGTGACGCGGGTTCAAATCCCGCC	TGGCGCCCGAGGCGGGATTTGAACCCGCGTCACGACCG
